# Supplementary material for: Association of Hours of Paid Work with Dietary Intake and Quality in Japanese Married Women: A Cross-Sectional Study
Source: Nutrients. 2021 Aug 28;13(9):3005. doi: 10.3390/nu13093005 (PMC8466932; doi:10.3390/nu13093005)
Supplement: Supplementary file 1 [file nutrients-13-03005-s001.zip]

Archive with 1 entries (1 files):
- nutrients-1274960-supplementary.pdf
